# Supplementary material for: Convergent Evolution of Silk Webbing in Eriophyoid Mites (Eriophyoidea) and Aceria–Cisaberoptus Sympatry on Mango
Source: Insects. 2026 Feb 28;17(3):259. doi: 10.3390/insects17030259 (PMC13027148; doi:10.3390/insects17030259)
Supplement: Supplementary file 1 [file insects-17-00259-s001.zip]

Archive with 2 entries (2 files):
- SFig1_s_tib_1.pdf
- Supplementary Tables 1_2_3_4_5___REVISED_for_PROOF.pdf
